# Supplementary material for: The Deubiquitinase USP4 Stabilizes Twist1 Protein to Promote Lung Cancer Cell Stemness
Source: Cancers (Basel). 2020 Jun 15;12(6):1582. doi: 10.3390/cancers12061582 (PMC7352958; doi:10.3390/cancers12061582)
Supplement: Supplementary file 1 [file cancers-12-01582-s001.zip]

Archive with 17 entries (16 files):
- Suppmentary materials/cancers-802641-suppl proof-V2.docx
- Suppmentary materials/revised-original-WB-figures/
- Suppmentary materials/revised-original-WB-figures/.DS_Store
- Suppmentary materials/revised-original-WB-figures/Figure-1B.tif
- Suppmentary materials/revised-original-WB-figures/Figure-1F.tif
- Suppmentary materials/revised-original-WB-figures/Figure-2B.tif
- Suppmentary materials/revised-original-WB-figures/Figure-2C.tif
- Suppmentary materials/revised-original-WB-figures/Figure-2D.tif
- Suppmentary materials/revised-original-WB-figures/Figure-3B.tif
- Suppmentary materials/revised-original-WB-figures/Figure-3C.tif
- Suppmentary materials/revised-original-WB-figures/Figure-3D.tif
- Suppmentary materials/revised-original-WB-figures/Figure-3E-left.tif
- Suppmentary materials/revised-original-WB-figures/Figure-3E-right.tif
- Suppmentary materials/revised-original-WB-figures/Supplementary-Figure2A.tif
- Suppmentary materials/revised-original-WB-figures/Supplementary-Figure2B.tif
- Suppmentary materials/revised-original-WB-figures/Supplementary-Figure3A.tif
- Suppmentary materials/revised-original-WB-figures/Supplementary-Figure4A.tif
